# Supplementary material for: Molecularly Imprinted Solid Phase Extraction Strategy for Quinic Acid
Source: Polymers (Basel). 2022 Aug 16;14(16):3339. doi: 10.3390/polym14163339 (PMC9416653; doi:10.3390/polym14163339)
Supplement: Supplementary file 1 [file polymers-14-03339-s001.zip]

Archive with 1 entries (1 files):
- polymers-1823822-supplementary.pdf
